# Supplementary material for: Low-Modulus PMMA Has the Potential to Reduce Stresses on Endplates after Cement Discoplasty
Source: J Funct Biomater. 2022 Feb 4;13(1):18. doi: 10.3390/jfb13010018 (PMC8883899; doi:10.3390/jfb13010018)
Supplement: Supplementary file 1 [file jfb-13-00018-s001.zip]

Archive with 1 entries (1 files):
- jfb-1539479-supplementary.pdf
